# Supplementary material for: Is the development of obesogenic food environments a self-reinforcing process? Evidence from soft drink consumption
Source: Global Health. 2021 Aug 18;17:91. doi: 10.1186/s12992-021-00735-y (PMC8371432; doi:10.1186/s12992-021-00735-y)
Supplement: Supplementary file 1 — Additional file 1. List of variables. Table 1A. List of countries included in the study by income group. Table 2A. Dataset. [file 12992_2021_735_MOESM1_ESM.xlsx]

## Sheet: Title page
Supporting Information File S1 Dataset.
Is the development of obesogenic environments a self-reinforcing process?
Evidence from soft drink consumption
Fabrizio Ferretti*, Michele Mariani and Elena Sarti
School of Social Sciences, University of Modena and Reggio Emilia, Reggio Emilia.
Department of Communication and Economics, Viale Allegri 9, 42121 Reggio Emilia, Italy.
*Corresponding author: fabrizio.ferretti@unimore.it ORCID: https://orcid.org/0000-0002-7865-9572
Including the following tables:
Table 1. List of variables
Table 2. List of countries included in the study by income group.
Table 3. Dataset

## Sheet: List of variables
List of variables
Code	Description	Source
QSD	Soft drink consumption per capita (litres/person/year)	1.*Euromonitor (2020)
OBE	Prevalence of obesity (BMI ≥ 30 kg/m2. Age-stand. rate, both sexes, 18+ years, %)	2. WHO (2020)
PSD	Soft drink price (average per litre PPP, constant 2017 international $)	1.*Euromonitor (2020)
GNI	Gross national income per capita (PPP, constant 2017 international $)	3. World Bank (2020)
DES	Dietary energy supply (kcal/person/day)	4. FAO (2020)
URB	Urban population (as % of total population)	3. World Bank (2020)
AGE	Population aged 65 and above (as % of total population)	3. World Bank (2020)
GLO	KOF Index of globalisation: Economic dimension (min = 0, max = 100)	5. Swiss Economic Institute (2019).
OWE	Prevalence of overweight (BMI ≥ 25 kg/m2. Age-stand. rate, both sexes, 18+ years, %)	2. WHO (2020)
Notes:
1. Euromonitor. Passport Global Market Information Database. Euromonitor International, 2020*
2. World Health Organization (WHO). The Global Health Observatory. World Health Organization, 2020.
3. The World Bank. The World Bank Open Data repository. The World Bank Group, 2020.
4. Food and Agricultural Organization (FAO). FAOSTAT. Food and Agricultural Organization, 2020.
5. Swiss Economic Institute (KOF). KOF Globalisation Index. Swiss Economic Institute, 2019.
*Authors' calculation based on Soft drink - Passport Global Market Information Database.

## Sheet: Table 1A
Table 1A. List of countries included in the study by income group.
High-income countries	Upper-middle income countries	Lower-middle income countries	Low-income countries
Australia (WPA)	Algeria (AFR)	Angola (AFR)	Ethiopia (AFR)
Austria (EUR)	Argentina (AME)	Bangladesh (SEA)	Tanzania (AFR)
Belgium (EUR)	Azerbaijan (EUR)	Bolivia (AME)	Uganda (AFR)
Canada (AME)	Belarus (EUR)	Cambodia (WPA)	No. of obs. = 3
Chile (AME)	Bosnia and Herzegovina (EUR)	Cameroon (AFR)
Croatia (EUR)	Brazil (AME)	Côte d'Ivoire (AFR)
Czech Republic (EUR)	Bulgaria (EUR)	Egypt (EME)
Denmark (EUR)	China (WPA),	El Salvador (AME)
Estonia (EUR)	Colombia (AME)	Ghana (AFR)
Finland (EUR)	Costa Rica (AME)	Honduras (AME)
France (EUR)	Dominican Republic (AME)	India (SEA)
Germany (EUR)	Ecuador (AME)	Indonesia (SEA)
Greece (EUR)	Georgia (EUR)	Kenya (AFR)
Hong Kong (WPA)	Guatemala (AME)	Laos (WPA)
Hungary (EUR)	Iraq (EME)	Morocco (EME)
Ireland (EUR)	Jordan (EME),	Myanmar (SEA)
Israel (EUR)	Kazakhstan (EUR)	Nigeria (AFR)
Italy (EUR)	Lebanon (EME)	Pakistan (EME)
Japan (WPA)	Malaysia (WPA)	Philippines (WPA)
Latvia (EUR)	Mexico (AME)	Tunisia (EME)
Lithuania (EUR)	North Macedonia (EUR)	Ukraine (EUR)
Netherlands (EUR)	Paraguay (AME)	Uzbekistan (EUR)
New Zealand (WPA)	Peru (AME)	Vietnam (WPA)
Norway (EUR)	Romania (EUR)	No. of obs. = 23
Oman (EME)	Russia (EUR)
Panama (AME)	Serbia (EUR)
Poland (EUR)	South Africa (AFR)
Portugal (EUR)	Sri Lanka (SEA)
Qatar (EME)	Thailand (SEA)
Saudi Arabia (EME)	Turkey (EUR)
Singapore (WPA)	No. of obs. = 30
Slovakia (EUR)
Slovenia (EUR)
South Korea (WPA)
Spain (EUR)
Sweden (EUR)
Switzerland (EUR)
Taiwan (WPA)
United Arab Emirates (EME)
United Kingdom (EUR)
Uruguay (AME)
United States of America (AME)
No. of obs. = 42
Notes:
World Bank country classifications by income level (GNI per capita 2019 in current USD):
Low income < 1,036; Lower-middle income 1,036 - 4,045; Upper-middle income 4,046 - 12,535; High income > 12,535.
WHO Regions: AFR African, EUR European, EME Eastern Mediterranean, AME Americas, SEA South-East Asia, WPA Western Pacific.
Honk-Kong and Taiwan were excluded from the regression analysis due to missing data on several variables.

## Sheet: Table 2A
Table 2A. Dataset
id	Country	qsd2005	qsd2006	qsd2007	qsd2008	qsd2009	qsd2010	qsd2011	qsd2012	qsd2013	qsd2014	qsd2015	qsd2016	qsd2017	qsd2018	qsd2019	obe2005	obe2006	obe2007	obe2008	obe2009	obe2010	obe2011	obe2012	obe2013	obe2014	obe2015	obe2016	obe2017	obe2018	obe2019	psd2005	psd2006	psd2007	psd2008	psd2009	psd2010	psd2011	psd2012	psd2013	psd2014	psd2015	psd2016	psd2017	psd2018	psd2019	gni2005	gni2006	gni2007
1	Algeria	32.1282	34.4456	36.1537	37.7874	39.3417	40.9379	42.3634	43.4507	44.435	45.3496	46.0791	46.7525	47.1738	47.5171	47.7931	20.2	20.8	21.4	22	22.7	23.3	24	24.7	25.3	26	26.7	27.4	28.1701	28.9617	29.7757	2.41214	2.24661	2.22649	2.04081	2.44502	2.19894	1.94232	1.96302	2.03469	2.10957	2.37401	2.50141	2.53007	2.50149	2.73493	9692.09	9815.57	10385.1
2	Angola	8.29554	9.09924	9.99419	10.8719	12.1522	12.8334	13.7769	14.607	14.9689	15.7534	16.2295	16.9042	17.4696	18.0542	18.6903	4.8	5	5.3	5.6	5.9	6.2	6.5	6.8	7.1	7.5	7.9	8.2	8.60925	9.03893	9.49004	5.63121	4.54241	4.68484	4.15758	5.57634	4.61342	3.59368	3.59142	3.6773	3.69335	4.14286	4.46582	4.79694	4.55484	4.22335	5365.88	5646.01	6329.9
3	Argentina	184.518	188.85	187.711	182.398	168.193	158.934	155.531	162.49	166.954	162.692	162.791	151.328	150.169	139.963	132.806	23	23.4	23.9	24.4	24.8	25.3	25.8	26.3	26.8	27.3	27.8	28.3	28.8386	29.3874	29.9467	3.09582	3.04003	2.99129	2.94466	3.03647	3.0873	3.10778	3.05624	3.10026	2.9019	3.11965	3.0525	3.13724	3.21105	2.87919	17269.9	20124.5	21867
4	Australia	150.591	150.677	150.576	146.159	145.266	145.057	143.182	141.308	138.721	135.577	132.245	128.422	124.708	122.373	120.026	22.9	23.5	24	24.6	25.1	25.6	26.2	26.7	27.3	27.9	28.4	29	29.6294	30.2725	30.9295	2.60066	2.51138	2.42369	2.3991	2.33748	2.37882	2.31651	2.33253	2.37038	2.39245	2.43361	2.47946	2.43747	2.45089	2.42956	41058.4	41485.6	42538.1
5	Austria	135.506	133.591	133.187	132.757	131.933	130.546	128.47	129.022	126.961	122.211	122.139	121.229	119.391	120.063	120.728	15.8	16.1	16.5	16.9	17.3	17.6	18	18.4	18.8	19.2	19.7	20.1	20.5448	20.9993	21.464	3.48031	3.459	3.47969	3.46805	3.46521	3.48866	3.48602	3.49275	3.56927	3.61991	3.5931	3.58402	3.66029	3.72975	3.94333	49550.2	51239.5	52798.4
6	Azerbaijan	22.5984	24.1462	24.98	25.6446	26.5319	27.778	29.7078	31.9088	34.411	37.2464	32.6514	29.0044	34.5172	39.8219	45.1716	14.3	14.8	15.2	15.7	16.2	16.6	17.2	17.7	18.2	18.8	19.3	19.9	20.507	21.1326	21.7772	4.56235	4.32765	4.43429	4.09469	5.16405	4.61167	3.95244	4.25193	4.44827	4.52211	4.8523	4.89263	4.37477	4.29751	4.57743	8073.17	8427.28	8796.92
7	Bangladesh	2.71475	2.9231	3.09175	3.28829	3.53491	3.71575	3.88784	3.94077	4.30003	4.53782	4.86003	5.13719	5.43111	5.74581	6.07404	1.8	1.9	2	2.2	2.3	2.5	2.6	2.8	3	3.2	3.4	3.6	3.83463	4.08456	4.35078	5.90313	5.82195	5.2877	4.69245	4.13938	4.27122	4.57557	5.09671	4.69371	4.65406	4.31321	4.16349	4.00971	3.86877	3.7699	2383.03	2538.23	2702.97
8	Belarus	40.0118	44.4314	47.0733	50.5536	46.4694	54.7777	56.9875	54.2051	55.9491	56.3848	51.6037	48.4301	46.3768	44.175	43.8473	20.5	20.9	21.2	21.6	21.9	22.3	22.7	23	23.4	23.7	24.1	24.5	24.9003	25.3071	25.7206	2.47456	2.49317	2.57517	2.43718	2.70907	2.65347	3.31425	2.39858	2.39322	2.40618	2.45838	2.60797	2.64015	2.4972	2.48561	11919	13178.5	14310
9	Belgium	151.518	155.03	157.851	159.043	159.048	160.336	160.231	160.242	160.557	159.597	158.291	153.824	150.611	152.262	149.966	18.5	18.9	19.2	19.5	19.8	20.1	20.4	20.7	21	21.4	21.7	22.1	22.4602	22.8262	23.1983	3.16058	3.13558	3.11843	3.10902	3.08937	3.0521	3.09001	3.07114	3.07224	3.05865	3.03865	3.07729	3.10763	3.13365	3.36402	47010.5	47980.2	49357.5
10	Bolivia	43.3393	46.4775	50.5677	59.7235	68.8834	75.1676	80.8589	87.9536	90.4282	93.4958	91.9809	90.5184	87.7473	86.9834	86.6538	15.2	15.7	16.1	16.5	17	17.4	17.9	18.3	18.8	19.3	19.7	20.2	20.7292	21.2722	21.8294	3.7847	3.55356	3.58386	3.7054	3.99663	3.92971	3.31599	2.86083	2.7457	2.76881	2.97617	3.07292	3.00677	2.9435	3.0032	5518.29	5702.82	5847.36
11	Bosnia and Herzegovina	43.3743	45.2756	49.0413	52.3534	52.2206	51.5994	52.5921	53.5037	51.5875	46.7471	46.3818	47.0901	48.9202	48.5186	49.2051	14	14.3	14.6	14.9	15.3	15.6	16	16.3	16.7	17.1	17.5	17.9	18.3044	18.718	19.141	4.89082	5.09103	4.86988	4.97604	4.90542	4.73306	4.61648	4.5907	4.59317	4.63875	4.68831	4.66186	4.54275	4.56971	4.54362	10015.4	10292.6	10906.1
12	Brazil	74.5269	77.183	79.7824	82.3845	85.1729	91.2905	91.3351	94.7277	92.6877	92.1693	85.6389	80.2381	76.3511	74.5503	74.2569	16.8	17.3	17.8	18.2	18.7	19.2	19.6	20.1	20.6	21.1	21.6	22.1	22.6579	23.2299	23.8163	1.91902	1.82928	1.80265	1.7637	1.77705	1.80024	1.87828	1.96691	2.01689	2.07225	2.11909	2.15482	2.26353	2.38637	2.48311	12208.2	12601.7	13280.3
13	Bulgaria	91.0858	99.0168	105.584	111.27	110.603	108.959	110.324	111.718	110.697	111.27	111.55	110.816	111.965	113.867	115.469	20.4	20.8	21.2	21.6	22	22.4	22.8	23.2	23.7	24.1	24.5	25	25.4665	25.9416	26.4257	4.02362	3.78128	3.42421	3.25291	3.13055	3.29879	3.22289	3.19884	3.34803	3.39091	3.37291	3.3591	3.31856	3.29487	3.44915	14390.6	15088.1	15423.5
14	Cambodia	10.0406	10.5481	11.1049	11.6307	12.86	12.9678	13.1348	14.5035	15.131	15.5134	17.3566	18.8396	20.1263	22.0003	23.5801	2	2.2	2.3	2.4	2.6	2.7	2.9	3.1	3.3	3.5	3.7	3.9	4.14467	4.40468	4.68101	4.86844	4.63121	4.36392	4.12612	3.66393	3.8599	3.98677	4.10988	4.26788	4.45946	4.30764	4.13339	4.0333	4.08063	4.35147	2039.12	2226.49	2435.24
15	Cameroon	10.9924	9.76637	9.90627	11.1307	11.3481	11.8784	13.07	14.0664	17.4764	21.7497	22.2427	23.262	24.3124	25.4938	26.8694	7.3	7.7	8	8.3	8.7	9	9.4	9.8	10.2	10.6	11	11.4	11.8716	12.3627	12.8742	5.95185	6.3917	6.47134	6.29299	6.54711	6.54061	6.24461	6.24513	5.44411	4.92024	4.93279	5.0356	5.06716	5.09707	5.15089	2901.69	2963.72	2996.25
16	Canada	185.084	182.335	180.399	178.252	177.652	174.85	171.931	168.134	163.18	158.112	155.322	151.999	148.712	145.551	142.686	23.3	23.8	24.4	24.9	25.5	26	26.6	27.1	27.7	28.3	28.8	29.4	30.0282	30.6698	31.3252	1.57659	1.5991	1.66688	1.64419	1.68109	1.66404	1.64438	1.64681	1.64687	1.6293	1.6878	1.71225	1.70625	1.70361	1.70418	41342.2	42852.4	45437.7
17	Chile	125.47	133.897	143.041	148.422	148.206	152.763	159.104	176.756	181.112	179.044	178.524	178.296	167.469	161.361	161.791	22.8	23.3	23.7	24.2	24.7	25.1	25.6	26.1	26.5	27	27.5	28	28.5279	29.0658	29.6138	2.98913	2.6198	2.53837	2.63289	2.55821	2.36326	2.32454	2.13762	2.10821	2.0582	2.01844	1.99906	2.01867	2.07452	2.07244	16552	16584.7	17399.5
18	China	14.6421	16.5734	18.6007	20.676	23.0317	25.5492	26.823	27.2199	29.8534	30.1609	29.6264	28.2724	27.9723	27.9904	28.1054	3.2	3.4	3.7	3.9	4.1	4.4	4.7	5	5.2	5.5	5.9	6.2	6.58469	6.99326	7.42717	2.32477	2.20349	2.10359	2.05545	2.05371	1.95482	1.95554	2.01311	2.02138	2.09692	2.15816	2.22118	2.17802	2.16527	2.28214	5299.33	5968.97	6810.05
19	Colombia	64.8163	66.5453	67.9134	70.2833	72.8613	76.1151	77.3255	78.6174	80.0927	82.6241	84.6392	85.8001	79.7662	79.4541	79.7544	17.4	17.8	18.2	18.7	19.1	19.5	20	20.4	20.9	21.4	21.9	22.3	22.8088	23.3292	23.8614	3.74173	3.70076	3.61955	3.36862	3.32295	3.268	3.19769	3.20596	3.17551	3.14497	3.15221	3.06662	3.0393	2.95224	2.88601	9909.71	10426.8	10945.6
20	Costa Rica	98.34	99.5288	99.9743	102.642	103.029	104.084	105.528	106.572	107.246	108.027	108.919	109.727	110.178	110.678	110.664	18	18.6	19.3	20	20.7	21.4	22.2	22.9	23.6	24.3	25	25.7	26.5458	27.4194	28.3217	5.86899	5.59066	5.28083	5.15195	4.95012	4.90348	4.93611	4.96368	5.0068	4.93539	4.78586	4.6736	4.57093	4.51987	4.56107	12998.1	13870.2	14854.3
21	Côte d'Ivoire	3.27242	3.44902	3.64974	3.80751	4.09095	3.89862	4.26333	4.69486	5.48709	5.79924	6.07763	6.72389	6.74765	6.80664	6.9079	6.3	6.6	6.9	7.2	7.6	7.9	8.3	8.7	9	9.4	9.8	10.3	10.7709	11.2633	11.7783	4.90323	4.50722	4.27321	3.83746	3.65873	3.78085	3.50736	3.51695	3.31531	3.27686	2.36964	2.38698	2.54957	2.61212	2.75619	3170.01	3280.21	3394.25
22	Croatia	102.814	107.885	113.562	117.797	102.941	92.5044	76.8751	75.0989	77.7103	73.0872	78.1299	83.0352	88.752	94.1941	98.2922	19.4	19.8	20.2	20.7	21.1	21.6	22	22.5	22.9	23.4	23.9	24.4	24.914	25.4389	25.9748	5.58337	5.60425	5.59333	5.4942	5.33903	5.09809	5.12018	5.07501	5.10517	5.14391	5.14872	5.13105	5.14316	5.13939	5.1216	22876.9	23970.8	25305.1
23	Czech Republic	102.876	103.015	102.331	99.9953	94.0787	90.3863	86.8398	83.8443	82.9277	83.1992	84.9141	85.1678	85.0507	86.7162	87.9315	22.3	22.6	22.9	23.2	23.6	23.9	24.2	24.5	24.9	25.2	25.6	26	26.3654	26.736	27.1118	2.45763	2.46793	2.48904	2.57052	2.48443	2.51911	2.56675	2.58898	2.60648	2.57326	2.5732	2.58694	2.67282	2.72639	2.90049	29067	30497.9	31896
24	Denmark	110.569	118.392	119.19	117.297	111.817	111.328	112.514	100.688	110.141	116.014	117.113	120.116	118.141	119.353	121.027	15.7	16	16.4	16.7	17.1	17.4	17.8	18.1	18.5	18.9	19.3	19.7	20.1107	20.5301	20.9581	3.64118	3.59779	3.59864	3.46385	3.46819	3.3653	3.43112	3.53105	3.31274	3.20119	3.21779	3.19941	3.18817	3.18545	3.33227	52016.2	54083	53962.6
25	Dominican Republic	71.3859	73.4269	75.8014	76.975	77.7514	81.4253	84.2626	85.8591	85.5961	88.7066	90.5362	91.7573	91.2562	92.8557	94.275	19.3	20	20.7	21.5	22.2	23	23.8	24.5	25.3	26.1	26.9	27.6	28.5124	29.455	30.4288	4.06525	3.81702	3.52176	3.2714	3.16373	3.0628	2.93571	2.88307	2.78298	2.73508	2.69335	2.68917	2.64375	2.58453	2.57379	9752.02	10549.3	11176.5
26	Ecuador	98.5787	99.8515	103.133	103.616	104.084	103.623	104.895	105.96	107.134	104.85	94.8642	85.0592	77.1802	72.2207	68.3318	15.2	15.6	16	16.4	16.8	17.2	17.6	18.1	18.5	19	19.4	19.9	20.3935	20.8992	21.4174	2.30367	2.22236	2.12684	2.07055	2.19879	2.17069	2.2085	2.23095	2.2399	2.30056	2.54543	2.81627	2.86521	2.88717	2.9497	9107.97	9385.69	9427.38
27	Egypt	35.5473	37.5866	40.0801	42.8242	45.1842	47.6548	47.5103	47.5378	46.2626	46.2133	47.0749	48.0332	48.2206	48.2188	48.1706	24.9	25.5	26.1	26.7	27.4	28	28.6	29.3	30	30.6	31.3	32	32.7382	33.4935	34.2662	7.9819	7.72614	6.98366	6.46956	5.83439	5.41697	4.85773	4.16118	4.08562	3.97118	3.88851	3.95221	4.61035	4.1039	4.08686	8372.65	8859.15	9360.09
28	El Salvador	122.62	126.494	126.176	126.899	131.031	138.121	142.959	148.509	147.089	148.752	146.993	150.124	154.761	157.445	160.056	18.4	18.9	19.5	20	20.6	21.1	21.7	22.2	22.8	23.4	24	24.6	25.2581	25.9339	26.6277	2.33428	2.3309	2.33616	2.34531	2.34515	2.36081	2.35095	2.36181	2.39014	2.43331	2.38844	2.39308	2.40631	2.38422	2.38759	6632.44	6936.9	7041.21
29	Estonia	77.2195	83.9129	90.8417	94.1247	87.7354	81.1532	80.4264	77.1028	77.055	77.1463	74.5111	73.6867	71.3595	72.568	71.6513	18.4	18.6	18.9	19.1	19.4	19.6	19.9	20.1	20.4	20.7	20.9	21.2	21.4748	21.7532	22.0352	3.6625	3.35078	3.10717	3.01762	2.88859	2.84091	2.76126	2.73433	2.71592	2.73324	2.81077	2.82113	2.82077	2.77411	2.92068	25226.4	27488.7	29185.3
30	Ethiopia	5.54912	5.66014	5.73656	5.8343	5.97011	6.10752	6.13394	6.30388	6.53788	6.70705	6.97014	7.28917	7.57125	7.84616	8.20074	2.5	2.7	2.8	2.9	3.1	3.3	3.4	3.6	3.8	4	4.3	4.5	4.74752	5.00866	5.28417	6.53789	6.32862	6.25376	6.29682	5.76974	6.48954	6.86256	5.83625	5.81248	5.77791	5.74654	5.61728	5.7425	5.73888	5.49132	892.834	957.475	1026.8
31	Finland	121.873	124.19	124.671	121.938	122.134	118.745	117.085	113.805	112.711	109.317	107.242	105.958	106.408	110.619	110.007	18.2	18.5	18.9	19.3	19.6	20	20.3	20.7	21.1	21.4	21.8	22.2	22.6047	23.0167	23.4362	2.77852	2.81872	2.79686	2.79737	2.70748	2.69866	2.77122	2.88292	2.88511	2.9467	2.94107	2.96653	2.9699	2.94647	2.99372	44977.4	46837	48807.2
32	France	83.5171	83.9616	84.1422	84.5562	86.2253	86.9718	87.9772	86.9119	85.7488	83.7664	84.0105	83.8751	82.9065	82.1584	81.8766	17.6	17.9	18.3	18.6	19	19.3	19.7	20.1	20.4	20.8	21.2	21.6	22.006	22.4196	22.8409	2.90612	2.85021	2.80453	2.7531	2.76661	2.77659	2.79916	2.86725	2.94008	2.9808	2.97625	2.9745	3.04538	3.10296	3.35797	42514.7	43371.4	44145.8
33	Georgia	25.3116	27.0621	28.6996	33.3381	28.0221	35.1564	37.1177	50.2688	55.3891	58.6894	61.7902	63.9698	67.3502	71.4422	76.1728	15.7	16.1	16.6	17.1	17.6	18.2	18.7	19.3	19.9	20.5	21.1	21.7	22.348	23.0154	23.7027	6.36878	6.05534	5.67532	5.28025	5.79847	5.2691	5.33471	5.04657	4.7935	4.6659	4.48306	4.50439	4.31214	4.28967	4.33233	7950.99	8317.25	8371.03
34	Germany	154.256	159.142	157.544	154.774	156.396	157.418	161.572	159.795	157.386	154.049	151.409	150.632	148.536	150.676	152	18	18.4	18.8	19.2	19.5	19.9	20.3	20.7	21.1	21.5	21.9	22.3	22.7386	23.1857	23.6417	2.37502	2.37806	2.42099	2.38703	2.26829	2.23391	2.24036	2.27676	2.26321	2.26329	2.21753	2.18992	2.21625	2.24562	2.32762	44240	46369.5	47706.3
35	Ghana	7.39129	7.52254	7.70564	8.04724	8.2286	10.7359	11.2353	11.9907	12.5398	13.1294	13.7871	14.4795	15.3186	15.8933	16.5212	7	7.4	7.7	8	8.4	8.7	9.1	9.4	9.8	10.1	10.5	10.9	11.3481	11.8145	12.3002	15.1229	9.55419	8.70628	8.48221	8.32917	7.13077	6.81524	6.20943	4.50695	4.28965	4.43456	4.5679	4.6045	4.74744	4.89698	3063.49	3189.64	3244.77
36	Greece	74.3617	74.4757	74.853	75.0898	74.5582	70.941	65.2143	57.3295	53.869	52.8419	48.8603	46.4138	45.5268	45.1606	44.7433	20.4	20.8	21.2	21.6	22	22.4	22.8	23.2	23.6	24	24.4	24.9	25.3553	25.819	26.2912	5.01804	5.09696	5.00165	5.02172	5.04586	5.05693	5.2465	5.27558	5.32764	5.28198	5.43758	5.51564	5.46252	5.38559	5.56763	34541.7	36145.3	36963.5
37	Guatemala	90.2654	90.7979	92.1182	95.0665	97.6267	101.48	105.289	108.583	107.894	110.55	114.146	117.53	119.8	121.673	123.627	15.3	15.8	16.3	16.8	17.3	17.8	18.4	18.9	19.5	20	20.6	21.2	21.838	22.4953	23.1723	3.11399	3.15379	3.11642	3.07209	3.02611	2.97379	2.84167	2.81312	2.88825	2.91848	2.95335	2.97044	2.99541	2.98754	2.91733	6635.84	6820.48	7092.93
38	Honduras	71.9596	74.9382	76.5654	79.1971	78.2849	79.177	79.837	81.7205	82.5244	83.6594	83.5687	84.4559	85.7889	86.9473	86.8884	15	15.6	16.1	16.7	17.2	17.8	18.4	19	19.5	20.1	20.8	21.4	22.1027	22.8285	23.5782	4.16574	4.04591	3.84171	3.71359	3.5168	3.44782	3.2819	3.23836	3.25935	3.10819	2.91726	2.83672	2.7526	2.74526	2.72669	4333.38	4505.54	4754.12
39	Hong Kong, China	72.3406	75.2536	76.8947	77.6434	78.277	79.6493	81.5662	83.185	84.5057	85.2203	85.6508	87.3565	88.3298	88.5508	88.9293																3.67438	3.70773	3.61867	3.60691	3.65694	3.67692	3.58738	3.51047	3.48097	3.39831	3.29862	3.32822	3.2656	3.19488	3.16472	43927.7	47568	50635.3
40	Hungary	92.7429	95.437	98.6967	100.495	96.2987	92.8312	91.0641	87.1177	83.8318	86.7164	92.4143	95.8578	103.697	111.06	116.152	21.3	21.7	22.2	22.6	23.1	23.5	24	24.5	25	25.4	25.9	26.4	26.9203	27.4508	27.9918	2.39576	2.39848	2.42481	2.46816	2.47552	2.47611	2.5033	2.56926	2.66532	2.71303	2.75409	2.81722	2.79997	2.8021	2.89932	22952.7	24002	23763.7
41	India	1.72639	1.68792	2.06766	2.27314	2.62345	3.00829	3.43003	3.91555	4.41719	4.80691	5.13873	5.43421	5.68136	6.11217	6.57637	2.1	2.3	2.4	2.5	2.7	2.8	3	3.1	3.3	3.5	3.7	3.9	4.12638	4.3659	4.61932	5.38052	5.05101	4.74511	4.37018	4.16509	3.79697	3.54181	3.356	3.24571	3.25899	3.30355	3.29136	3.25965	3.21468	3.23434	3216.75	3420.53	3640.13
42	Indonesia	8.95573	9.25274	10.0617	11.0235	11.9139	13.1421	14.0772	15.5152	17.7568	19.4521	20.6598	21.846	21.1031	20.6266	20.6247	3.6	3.8	4.1	4.3	4.6	4.9	5.2	5.5	5.8	6.1	6.5	6.9	7.32063	7.7669	8.24037	4.40032	4.37808	4.30927	4.05535	3.98695	3.6226	3.51944	3.45475	3.32775	3.27221	3.21567	3.18182	3.11246	3.04568	3.01421	6577.61	6850.24	7134.16
43	Iraq	20.9154	21.4225	22.1886	23.1184	24.1005	25.0866	26.0625	27.0726	28.2188	27.9251	25.5425	24.3765	25.323	27.908	30.0518	24.4	24.9	25.4	25.9	26.4	26.9	27.5	28	28.6	29.2	29.8	30.4	31.0137	31.6399	32.2787	5.46102	4.79193	4.2623	3.30171	4.11127	3.59886	3.02078	3.0852	3.1169	3.06945	3.05999	3.06995	3.11057	2.88382	2.95948	10390.9	10431.7	10472.6
44	Ireland	141.54	144.381	145.772	138.355	130.447	125.424	120.887	119.23	118.301	117.712	117.399	117.068	116.938	116.872	116.28	18.7	19.3	19.8	20.4	21	21.6	22.2	22.8	23.4	24	24.7	25.3	26.0049	26.7295	27.4743	2.87052	2.75864	2.73879	2.7893	2.95153	3.06329	3.04349	2.98795	2.9505	2.96269	2.71859	2.74704	2.76578	2.81615	2.88289	49610.6	51356.4	51898.9
45	Israel	119.51	113.339	112.356	113.112	111.789	113.107	111.382	111.197	111.819	110.019	106.641	101.742	95.5668	90.981	87.3435	22.7	23	23.3	23.6	23.9	24.2	24.5	24.8	25.1	25.5	25.8	26.1	26.4333	26.7708	27.1127	2.28182	2.36059	2.39788	2.45043	2.34459	2.36316	2.39453	2.3531	2.32939	2.30651	2.26703	2.2886	2.36239	2.41252	2.5635	31089.3	32390.8	33744.4
46	Italy	76.4344	77.8407	78.3729	77.9492	78.7002	78.5074	77.7078	74.5935	69.6285	64.4125	66.1718	64.3978	63.8387	62.8182	61.9516	16.5	16.9	17.2	17.5	17.8	18.1	18.3	18.7	19	19.3	19.6	19.9	20.242	20.5898	20.9436	3.36897	3.34027	3.35562	3.29631	3.2231	3.25945	3.2834	3.31424	3.34569	3.41559	3.38151	3.35658	3.36662	3.37976	3.39637	44546.4	45315	45612.5
47	Japan	135.113	134.379	138.816	136.568	133.059	136.902	135.811	140.675	143.5	141.359	142.976	145.552	145.688	147.353	144.915	2.6	2.7	2.9	3	3.2	3.3	3.5	3.6	3.8	3.9	4.1	4.3	4.50173	4.71292	4.93402	3.25943	3.3193	3.37239	3.39104	3.406	3.38572	3.4298	3.40493	3.35986	3.38591	3.27992	3.25525	3.26111	3.22149	3.37683	38220.8	38904.9	39646.4
48	Jordan	33.4875	34.4493	35.4094	36.3782	37.1524	37.9006	38.6846	39.5602	40.6473	42.099	44.0686	44.1573	44.0878	42.6851	41.226	29.2	29.7	30.3	30.8	31.4	31.9	32.5	33.1	33.7	34.3	34.9	35.5	36.1362	36.7837	37.4429	7.99073	7.33721	7.02647	5.93606	5.8241	5.42478	5.18385	5.01102	4.77269	4.66798	4.60779	4.70648	4.67374	4.53557	4.72471	10558.9	11024.2	11523.3
49	Kazakhstan	56.615	62.4173	74.8364	82.7383	69.9749	67.9742	72.7443	73.5698	76.824	79.4538	74.2264	72.9956	76.137	78.2962	80.3877	15.9	16.3	16.7	17.1	17.6	18	18.5	19	19.5	20	20.5	21	21.5379	22.0896	22.6555	4.44755	3.93844	3.51361	3.10256	3.27526	2.78052	2.36186	2.44077	2.27253	2.41789	2.82204	2.64501	2.5031	2.39609	2.35403	15396.2	16317.2	17274.6
50	Kenya	8.50654	8.90772	8.98663	9.05573	9.1455	9.23028	9.29849	9.31035	9.37723	9.46105	9.55296	9.63052	9.72259	9.84067	9.98767	4.2	4.4	4.6	4.9	5.1	5.4	5.6	5.9	6.2	6.5	6.8	7.1	7.44728	7.81155	8.19364	6.7426	5.68686	5.40262	5.05083	4.80227	4.89096	4.81041	4.60318	4.51084	4.2867	4.0007	3.91389	3.72054	3.8018	3.85355	2990.93	3090.63	3206.73
51	Laos	9.20415	10.0661	10.8845	11.8982	12.2345	13.2365	14.8687	16.2535	17.2376	18.5048	20.7445	22.3688	23.7456	24.9906	26.1794	2.5	2.7	2.9	3.1	3.3	3.5	3.8	4.1	4.4	4.7	5	5.3	5.67486	6.07623	6.50599	10.3215	9.1371	8.13946	6.92938	5.88914	5.54465	5.14316	5.20939	5.2271	5.59159	5.44363	5.59055	5.56048	5.64558	5.73993	3123.26	3335.51	3562.18
52	Latvia	48.7879	55.8209	58.128	59.5772	47.3005	46.5727	48.3866	50.1279	52.6703	55.2985	56.0316	57.1685	57.1701	59.9219	60.0274	20.5	20.7	21	21.3	21.5	21.8	22.1	22.4	22.7	23	23.3	23.6	23.9041	24.2121	24.5241	3.85845	3.57483	3.249	3.08318	3.41864	3.27253	3.19696	3.15684	3.11811	3.05078	3.0697	3.06751	3.04134	2.86617	3.05842	19940.7	22189.6	24469.8
53	Lebanon	37.631	39.3777	41.7611	44.465	46.9118	48.6725	49.4124	49.4743	49.3043	49.4121	50.1673	51.7305	53.1282	55.7381	58.7531	26.3	26.7	27.2	27.7	28.2	28.7	29.2	29.7	30.3	30.8	31.4	32	32.5758	33.162	33.7587	4.54514	4.48017	4.37432	4.09365	3.74388	3.74665	3.65205	3.43043	3.36925	3.33844	3.20383	3.18006	3.16345	3.2121	3.16662	14138.8	14401.7	16064.8
54	Lithuania	42.1586	48.3841	58.1561	58.4465	47.8408	47.4066	48.5552	49.7947	52.7672	53.0759	53.2159	53.4276	53.9388	57.2935	58.9893	22.9	23.2	23.5	23.8	24.1	24.4	24.7	25	25.3	25.6	26	26.3	26.6331	26.9704	27.312	3.90232	3.81603	3.76058	3.51509	3.53222	3.50737	3.50969	3.53741	3.63251	3.68438	3.75888	3.86771	3.90744	3.94395	4.11291	20859.3	22641.7	24982.5
55	Malaysia	26.8951	27.9335	29.5541	31.3882	33.0694	35.2318	36.9791	39.7564	43.0656	45.6197	46.3121	48.7496	43.3574	41.9019	41.0136	9.4	9.9	10.4	10.9	11.5	12	12.6	13.1	13.7	14.3	14.9	15.6	16.3353	17.1054	17.9117	3.54914	3.43549	3.29237	2.9977	3.20651	3.00244	2.87267	2.87014	2.87601	2.82523	2.79499	2.74314	2.62561	2.61763	2.6744	17324.9	18210.7	19134.3
56	Mexico	162.746	171.501	173.135	171.282	172.007	172.376	175.988	178.989	178.992	173.332	172.31	173.34	173.145	174.254	175.86	23.3	23.8	24.3	24.8	25.3	25.8	26.3	26.8	27.3	27.8	28.3	28.9	29.4715	30.0543	30.6486	2.16487	2.06802	2.24833	2.3962	2.47291	2.51372	2.54609	2.57959	2.64662	2.83065	2.84388	2.8028	2.77785	2.76894	2.81173	17428.3	18059	18171.6
57	Morocco	18.4666	19.0082	19.4529	19.9039	20.264	20.7233	21.1958	21.5726	21.4346	21.0806	19.9404	19.0546	18.1921	17.89	17.5445	19.2	19.8	20.4	20.9	21.5	22.1	22.8	23.4	24.1	24.7	25.4	26.1	26.8388	27.5985	28.3798	2.31962	2.31061	2.23892	2.1575	2.18381	2.19466	2.20334	2.17445	2.27251	2.2377	2.2953	2.36282	2.41333	2.39588	2.3807	5208.79	5532.08	5671.59
58	Myanmar	2.64872	2.77843	2.86269	3.04164	3.38258	3.53369	3.66619	3.97824	4.28426	4.81198	5.30247	5.61656	5.91861	6.13674	6.36607	3	3.2	3.4	3.6	3.8	4	4.3	4.6	4.8	5.1	5.4	5.8	6.15845	6.53905	6.94318	3.45752	3.492	3.40553	2.82792	2.68907	2.40649	2.56755	2.91791	3.36593	3.9215	4.1022	4.09379	4.20932	4.15111	4.18496	2331.49	2472.5	2622.03
59	Netherlands	121.597	128.189	132.568	136.04	138.017	139.023	141.284	140.278	139.003	136.451	131.264	124.335	120.416	120.168	119.857	15.4	15.8	16.3	16.8	17.3	17.7	18.2	18.6	19.1	19.5	20	20.4	20.9283	21.4703	22.0263	2.74017	2.66814	2.63276	2.60915	2.62255	2.59361	2.57553	2.58582	2.60335	2.65754	2.69902	2.76604	2.7867	2.79383	2.91083	49006.2	51740	53134.2
60	New Zealand	82.8085	83.02	83.5953	83.6253	82.6777	82.7694	82.8649	83.0735	82.654	81.4765	80.3106	79.184	78.1528	78.0258	77.3967	24.4	24.9	25.5	26.1	26.6	27.2	27.8	28.4	29	29.6	30.2	30.8	31.4592	32.1325	32.8202	2.64109	2.60515	2.49959	2.49169	2.46427	2.39845	2.3959	2.38646	2.23424	2.2225	2.21125	2.15354	2.1143	2.12841	2.13016	33953.2	34424.6	34925.7
61	Nigeria	9.33814	8.91526	9.14416	9.84921	10.6114	11.0436	11.5634	11.592	12.4797	13.0541	13.684	13.6761	13.5194	13.5698	13.9036	5.2	5.4	5.7	6	6.4	6.7	7	7.4	7.7	8.1	8.5	8.9	9.34584	9.81402	10.3056	2.98439	2.84387	2.91498	2.99289	3.17813	2.93772	2.88989	2.92694	3.03947	3.11667	3.21555	3.11012	3.13493	3.01057	3.10994	3675.11	4025.68	4063.16
62	North Macedonia	68.429	69.073	70.821	72.8111	74.9685	76.6151	78.3709	79.8117	81.3777	82.2544	83.3996	84.6561	86.0831	87.5557	89.2352	18.5	18.8	19.1	19.4	19.8	20.1	20.5	20.8	21.2	21.6	22	22.4	22.793	23.1929	23.5998	6.31608	6.24645	5.97398	5.64415	5.5443	5.46362	5.62638	5.69807	5.60037	5.63863	5.56333	5.42478	5.322	5.25732	5.2501	10837	11533.9	11741.3
63	Norway	143.54	147.172	151.353	151.117	148.246	147.074	145.265	142.667	140.444	138.056	134.057	134.2	134.683	130.471	133.404	18.2	18.6	19	19.5	19.9	20.4	20.8	21.3	21.7	22.2	22.6	23.1	23.6062	24.1235	24.6521	3.67294	3.36106	3.25244	2.98679	3.29369	3.15047	3.02185	2.97582	2.96407	3.05844	3.24097	3.33975	3.30379	3.26786	3.56889	61665.4	62009.1	62958.7
64	Oman	87.5973	90.8846	94.6818	98.4133	101.482	103.804	105.248	105.854	106.463	107.742	110.055	112.794	116.171	119.783	118.928	20	20.5	21.1	21.8	22.4	23.1	23.7	24.3	24.9	25.6	26.3	27	27.7468	28.5144	29.3031	3.73715	3.30382	3.02777	2.27564	3.07768	2.73024	2.25336	2.1959	2.24535	2.24271	2.79733	3.08063	2.84703	2.54572	3.23118	30748.5	29351.3	32208.9
65	Pakistan	5.67417	6.12169	6.6434	7.11641	7.44461	7.69208	7.95309	8.24948	8.60344	8.95887	9.42912	9.894	10.3769	10.8678	11.3508	5.1	5.3	5.6	5.9	6.2	6.5	6.8	7.1	7.5	7.8	8.2	8.6	9.01851	9.45738	9.9176	4.64077	4.52081	4.43035	4.16148	3.81775	3.81899	3.68036	3.56575	3.51279	3.50874	3.54807	3.65283	3.68821	3.8178	3.82725	3779.97	3908.35	3999.81
66	Panama	109.525	112.945	114.765	115.259	107.818	108.546	107.605	108.918	109.155	107.922	106.305	106.506	106.426	106.694	107.024	17.2	17.7	18.2	18.6	19.1	19.6	20.1	20.6	21.1	21.6	22.2	22.7	23.2799	23.8746	24.4845	3.73923	3.73393	3.70885	3.70455	3.57023	3.58829	3.56847	3.50522	3.44425	3.38567	3.29207	3.23857	3.25321	3.34848	3.44522	15164.2	16179.6	18084.8
67	Paraguay	44.9665	47.6054	50.3519	53.4701	55.2582	59.0263	62.5559	64.019	67.0839	70.3831	71.4506	74.4498	75.8996	75.727	75.4708	14.7	15.2	15.7	16.2	16.7	17.2	17.7	18.2	18.7	19.2	19.8	20.3	20.9046	21.5271	22.1682	2.50546	2.47578	2.38908	2.29327	2.26289	2.26172	2.18989	2.17615	2.15981	2.18718	2.20324	2.16775	2.19382	2.17836	2.13189	7428.36	7965.08	8674.6
68	Peru	45.422	49.7646	57.7921	65.3313	67.8763	72.3606	74.6144	74.5458	73.4926	73.9353	76.9682	80.7334	76.4251	73.936	71.8035	15.3	15.7	16.1	16.5	16.9	17.3	17.7	18.1	18.5	18.9	19.3	19.7	20.1579	20.6265	21.106	2.48138	2.28579	2.19524	2.19771	2.23464	2.16439	2.04785	2.10787	2.20526	2.22179	2.20775	2.21465	2.25049	2.33179	2.45465	7094.57	7385.39	7970.52
69	Philippines	39.9372	38.6166	39.9777	40.7098	43.0818	47.6653	44.8263	48.202	51.5707	54.5098	56.6301	60.2578	60.4265	57.9472	58.2704	4.1	4.2	4.4	4.6	4.8	5	5.2	5.4	5.7	5.9	6.2	6.4	6.66462	6.94019	7.22714	2.77897	2.78409	2.78113	2.8004	2.74891	2.55458	2.52435	2.41756	2.39041	2.31694	2.30111	2.29534	2.27545	2.81741	2.83124	5556.41	5719.64	5976.08
70	Poland	72.7235	79.8777	87.1435	93.5171	93.6503	92.7839	93.2229	95.6699	96.3205	96.1646	99.6363	99.7969	99.5777	103.025	104.687	19.1	19.4	19.8	20.1	20.5	20.8	21.2	21.5	21.9	22.3	22.7	23.1	23.5028	23.9127	24.3297	2.84922	2.78868	2.75533	2.67896	2.63187	2.64038	2.62511	2.61139	2.63833	2.66402	2.66996	2.70361	2.72941	2.752	2.72249	18633.4	19717.7	20907.4
71	Portugal	83.0935	84.9077	87.2375	88.1053	89.6043	90.3788	87.6904	79.007	72.6322	70.3667	69.615	70.3007	67.6541	67.4721	67.5007	15.9	16.3	16.8	17.2	17.7	18.1	18.6	19	19.5	19.9	20.4	20.8	21.3143	21.8414	22.3815	3.45989	3.33052	3.20568	3.09277	2.9465	2.84921	2.79997	2.8798	2.82238	2.83511	2.85739	2.86395	3.28564	3.42356	3.50735	30714.6	30690.9	31386.5
72	Qatar	155.379	148.47	138.375	132.492	124.273	115.375	105.973	106.119	111.7	120.048	129.675	134.572	132.686	132.856	125.017	28.7	29.1	29.5	30	30.5	31.1	31.8	32.4	33.1	33.8	34.5	35.1	35.7484	36.4088	37.0813	2.84893	2.77284	2.76774	2.46535	3.16866	2.87495	2.41033	2.25631	2.20054	2.20876	2.90096	3.19682	2.98534	2.8343	3.76585	83153.2	93845.8	92835
73	Romania	72.5269	81.3632	94.5769	105.25	106.9	97.1783	91.2895	90.4025	89.9021	81.5904	87.4078	92.1229	95.339	99.3011	104.401	17.8	18.2	18.6	19	19.4	19.8	20.2	20.7	21.1	21.6	22.1	22.5	22.9845	23.4794	23.9849	2.78102	2.75316	2.70689	2.58446	2.50936	2.50723	2.41859	2.31877	2.3878	2.54587	2.4082	2.36567	2.28174	2.19861	2.14607	16259.4	17577.8	19112.7
74	Russia	43.4172	47.4476	52.0017	54.2684	46.7122	52.3215	52.1855	55.697	57.1593	57.8538	53.7304	50.7046	49.363	52.3651	53.9038	20.2	20.4	20.7	20.9	21.2	21.4	21.7	21.9	22.2	22.5	22.8	23.1	23.3835	23.6705	23.961	3.51889	3.3257	3.22169	3.04516	3.32894	3.18072	2.80266	2.7241	2.76608	2.70709	2.83061	3.0191	3.03283	2.78112	2.8196	19601.5	21147.9	23152
75	Saudi Arabia	127.497	131.607	135.266	138.633	140.569	111.652	114.908	119.068	123.127	127.619	128.491	124.718	103.931	85.2891	77.6748	28.4	29	29.6	30.2	30.8	31.5	32.1	32.8	33.4	34.1	34.7	35.4	36.1162	36.8469	37.5924	3.1938	2.86177	2.64467	2.26526	2.68238	2.96448	2.59933	2.50027	2.52484	2.57389	3.06942	3.14434	3.5046	3.60722	3.81815	44734.8	44807.1	44629.1
76	Serbia	77.3972	83.2443	88.9955	89.9526	83.4619	81.5474	83.833	85.5224	83.7676	81.943	81.8099	83.0767	84.306	85.5968	86.6784	17.3	17.7	18	18.4	18.8	19.2	19.6	20	20.3	20.7	21.1	21.5	21.9291	22.3667	22.8131	2.73668	2.82566	2.88846	2.96112	2.82956	2.73302	2.78298	2.77715	2.86738	2.93271	3.02499	3.04285	3.03935	3.03737	3.0412	12100.3	12749.5	13530.1
77	Singapore	66.8977	69.3271	71.356	73.0092	73.2987	74.8045	74.9398	75.373	76.0025	76.6465	77.5686	77.6159	72.8665	70.6502	69.9693	4.9	5	5.1	5.2	5.3	5.4	5.5	5.6	5.7	5.8	6	6.1	6.22276	6.34798	6.47573	4.23124	4.15258	3.9932	4.05216	3.92868	3.89117	3.90005	3.90621	3.95421	3.99607	3.83274	3.76568	3.706	3.58021	3.58355	63139.3	68950.1	72158.1
78	Slovakia	88.2523	90.6937	93.1956	95.7307	95.2491	95.1065	94.8505	95.0192	92.4912	90.4423	93.0931	94.1893	94.4642	95.4011	96.3982	16.9	17.2	17.5	17.8	18.1	18.4	18.8	19.1	19.4	19.8	20.1	20.5	20.8631	21.2326	21.6087	2.03883	2.02488	2.21007	2.18062	2.11239	2.07763	2.09157	2.13635	2.19294	2.25124	2.26302	2.31059	2.30415	2.35186	2.42115	20048.8	21700.3	24054.4
79	Slovenia	77.9487	77.2927	76.4112	76.2424	75.0646	74.0064	73.0574	71.5484	69.3683	65.685	65.557	65.435	65.3296	65.2377	65.046	16.5	16.8	17.2	17.5	17.8	18.1	18.4	18.8	19.1	19.5	19.8	20.2	20.575	20.957	21.3461	4.59508	4.71508	4.73418	4.75501	4.66931	4.7967	4.80457	4.80794	4.75252	4.75349	4.69698	4.80863	4.95895	5.05203	5.40032	30971.7	32544	34248.6
80	South Africa	70.0551	73.4382	77.2986	79.6315	82.041	84.639	86.7786	89.6671	92.4879	95.7128	101.688	106.009	107.877	109.887	111.709	22.3	22.9	23.4	24	24.5	25.1	25.6	26.1	26.7	27.2	27.8	28.3	28.9198	29.5532	30.2004	3.84206	3.69956	3.35449	3.22847	3.08746	2.99679	2.88056	2.7703	2.6566	2.58071	2.48555	2.36936	2.3393	2.33787	2.31371	11233.3	11711.4	12010.3
81	South Korea	52.6426	49.333	49.3654	48.1728	47.6029	48.2997	49.7037	52.1973	52.3836	51.4179	51.3003	53.0995	53.8944	56.7882	58.2184	3.4	3.5	3.6	3.7	3.8	3.9	4	4.1	4.3	4.4	4.5	4.7	4.84055	4.98531	5.13439	2.48591	2.51304	2.52243	2.54701	2.53178	2.52661	2.60636	2.67222	2.68401	2.6943	2.64017	2.57356	2.55489	2.53017	2.58614	28464.2	29933.5	31522.1
82	Spain	122.05	122.755	123.018	119.361	116.605	115.151	114.228	110.941	107.862	106.104	105.359	102.855	102.267	98.8377	97.174	20	20.3	20.7	21	21.3	21.7	22	22.4	22.7	23.1	23.4	23.8	24.1794	24.5649	24.9565	3.83337	3.7268	3.65024	3.57271	3.44007	3.33893	3.27261	3.21499	3.21972	3.22975	3.28372	3.39353	3.43067	3.49448	3.64996	37514.6	38216.9	38626.5
83	Sri Lanka	4.6786	5.28004	5.6677	6.03072	6.36239	6.64286	7.16399	7.57897	8.18364	8.83453	9.8245	10.9998	11.6665	9.82616	6.75201	2.8	3	3.1	3.3	3.5	3.7	3.9	4.1	4.4	4.6	4.9	5.2	5.50133	5.82012	6.15739	9.91745	8.89617	8.20239	6.69765	6.4031	5.47693	5.50036	6.07314	6.22258	6.45549	6.39353	6.30229	6.24132	6.56129	6.86448	6872.36	7332.79	7795.92
84	Sweden	108.675	111.02	110.009	109.251	110.246	111.362	110.406	107.586	103.97	103.548	102.78	103.232	103.656	109.787	107.99	16.3	16.7	17.1	17.4	17.8	18.2	18.6	19	19.4	19.8	20.2	20.6	21.0432	21.4959	21.9584	2.78563	2.76141	2.70107	2.68903	2.60261	2.58225	2.67863	2.72973	2.88436	2.89105	2.91363	3.01958	3.1771	3.3394	3.3968	46719.5	49214.4	50735.6
85	Switzerland	144.519	144.103	144.532	146.618	146.457	147.313	147.55	146.649	146.454	145.755	144.931	141.401	138.701	137.18	136.011	15.5	15.9	16.2	16.5	16.9	17.3	17.6	18	18.4	18.7	19.1	19.5	19.9113	20.3313	20.7602	1.8612	1.99795	2.13655	2.2273	2.26603	2.27235	2.38149	2.46533	2.55884	2.64048	2.7317	2.80742	2.8813	2.93774	3.01263	57365.2	58176	58998.2
86	Taiwan	76.2818	78.1288	79.3834	80.2835	81.2295	82.9462	79.2958	79.6405	80.0693	80.301	80.417	80.6852	78.9743	78.5173	78.4217
87	Tanzania	17.0564	17.0841	17.2295	17.479	18.0228	17.5054	16.178	15.4835	15.3321	15.8194	16.3249	17.0576	17.8049	18.4359	19.1241	4.9	5.1	5.4	5.7	6	6.3	6.6	6.9	7.3	7.6	8	8.4	8.82198	9.26517	9.73062	2.98311	3.08271	2.93151	2.5878	2.46925	2.47278	2.70355	2.95285	2.98728	2.97376	2.96648	2.90752	2.96697	3.0329	3.07835	1687.24	1779.57	1825.82
88	Thailand	41.6652	42.8836	45.7075	45.3569	46.6196	48.2481	50.1871	56.118	58.5041	58.1996	59.0267	60.2607	59.2505	57.5296	56.7371	5	5.4	5.7	6.1	6.5	7	7.4	7.9	8.4	8.9	9.4	10	10.6507	11.3437	12.0819	4.1658	3.99953	3.86506	3.74098	3.7752	3.66717	3.53073	3.45113	3.44095	3.44267	3.43455	3.35257	3.34104	3.42762	3.50133	11771.3	12378.8	13020.7
89	Tunisia	28.686	29.1958	29.7082	30.2475	30.777	31.3167	31.8816	32.4533	33.0356	33.7402	31.4018	30.9198	27.8335	27.7364	26.0371	20.7	21.3	21.8	22.3	22.9	23.4	24	24.6	25.1	25.7	26.3	26.9	27.5485	28.2125	28.8926	3.39872	3.58856	3.72687	4.01781	4.21838	4.30046	4.33511	4.20511	4.11355	4.0839	3.93312	4.06934	4.0577	4.04106	4.28156	9648.93	9699.1	9749.53
90	Turkey	41.1256	44.1761	48.2623	51.3993	53.6138	55.8861	58.9782	58.063	59.036	59.6054	60.6575	60.0239	61.6619	65.6676	71.2218	25.1	25.7	26.3	26.9	27.6	28.2	28.9	29.5	30.2	30.8	31.5	32.1	32.826	33.5684	34.3276	4.7064	4.3005	4.08418	3.68019	3.51895	3.29873	3.06875	2.99904	2.94272	2.87767	2.91633	2.86909	2.86396	2.93703	3.11488	17998.5	19039.1	19789.4
91	Uganda	7.69356	7.93417	8.1782	8.59249	9.12496	9.78077	9.98213	9.49751	9.70713	9.8233	10.0023	10.0068	10.0436	10.1499	10.2883	3.1	3.2	3.4	3.5	3.7	3.9	4.1	4.3	4.5	4.8	5	5.3	5.56513	5.84353	6.13585	7.32264	7.28306	6.74556	6.47287	3.80671	3.77661	4.07088	4.32799	4.38214	4.30401	4.22739	4.04219	3.90124	3.87223	4.05941	1437.61	1550.07	1637.14
92	Ukraine	39.9204	45.8335	54.5601	48.252	42.2099	43.8806	42.9021	43.4309	44.1582	40.582	35.9784	36.3694	37.8701	40.7844	42.7322	20.5	20.8	21.1	21.4	21.7	22	22.4	22.7	23	23.4	23.7	24.1	24.4571	24.8195	25.1873	4.37892	4.11613	3.91992	3.76331	4.10861	4.07887	3.93435	3.9135	4.05363	4.08494	3.61082	3.36503	2.95177	2.76194	2.74107	10840	11673.9	12761.7
93	United Arab Emirates	111.657	104.044	95.2911	88.8642	83.5703	81.3439	79.2305	83.0814	86.7146	92.1605	97.694	96.3453	92.6924	86.0448	80.5881	24.5	25	25.7	26.3	27	27.7	28.3	29	29.7	30.3	31	31.7	32.4513	33.2205	34.0078	5.76764	5.26181	4.76431	4.13416	5.00892	4.42388	4.08316	3.97889	3.7151	3.5832	4.33278	4.60386	4.81989	5.2493	5.3913	92443.5	88502.5	79459.4
94	United Kingdom	132.128	133.015	132.865	131.432	129.678	130.636	128.743	126.939	126.618	124.832	123.292	122.124	123.423	121.918	125.051	21.4	21.9	22.5	23.1	23.6	24.2	24.8	25.4	26	26.6	27.2	27.8	28.4692	29.1545	29.8564	2.23415	2.23314	2.22392	2.16234	2.14824	2.16277	2.17644	2.18415	2.16398	2.14101	2.13374	2.1033	2.07058	2.11384	2.12766	43311.2	43652	44116.4
95	Uruguay	57.5661	65.0173	73.3039	83.1146	81.5817	105.424	108.991	119.219	123.004	123.902	122.403	117.137	113.047	111.62	111.244	22.8	23.2	23.7	24.1	24.6	25.1	25.5	26	26.5	27	27.5	27.9	28.4168	28.9432	29.4793	3.12967	3.08639	2.9101	2.98513	3.06038	3.21085	3.19524	3.12649	3.00094	3.11311	3.22617	3.11693	3.16391	3.24633	3.39736	13065	13678.3	14545.7
96	USA	270.948	269.227	265.093	260.17	255.714	255.054	253.978	249.979	243.999	239.713	237.209	235.377	231.732	230.03	228.403	29	29.7	30.3	31	31.7	32.3	33	33.6	34.3	34.9	35.6	36.2	36.9373	37.6896	38.4573	1.78757	1.80542	1.88577	1.93187	1.94356	1.91737	1.90802	1.9075	1.91383	1.90521	1.94646	1.97165	1.97689	1.97973	2.079	55075	55975.1	56702.2
97	Uzbekistan	9.85377	10.1668	10.4608	10.8414	13.5188	14.2974	15.2908	15.8554	17.8131	19.1352	20.1431	20.9504	23.2207	26.3358	29.8254	11.4	11.8	12.2	12.6	13	13.5	13.9	14.4	14.9	15.4	16	16.6	17.177	17.774	18.3917	3.5831	3.59862	3.56381	3.17477	3.26801	3.03103	3.16773	3.34911	3.28896	3.15696	3.214	3.23708	3.06032	2.97937	3.06119	4359.6	4515.86	4677.71
98	Vietnam	7.24497	8.0887	9.17278	11.1667	13.6233	16.1257	20.7825	25.1729	29.613	36.181	40.2331	41.0859	43.0509	45.4892	48.0519	0.9	1	1.1	1.2	1.3	1.4	1.5	1.6	1.7	1.8	2	2.1	2.26854	2.4506	2.64727	6.70493	6.20872	5.80208	4.83573	4.62356	4.18189	3.51103	3.23922	3.18591	3.08111	3.14837	3.18524	3.12515	3.06577	3.03766	3884.63	4103.89	4328.32
[truncated: 87 more columns]
